# Supplementary material for: Differential composition of the pulmonary microbiome in HIV-positive versus HIV-negative patients with Pneumocystis jirovecii
Source: PLoS One. 2025 Oct 10;20(10):e0334220. doi: 10.1371/journal.pone.0334220 (PMC12513626; doi:10.1371/journal.pone.0334220)
Supplement: S1 File — (XLSX) [file pone.0334220.s001.xlsx]

## Sheet: non-HIV
No	NGS results(Sequence number)	NGS background bacteria(Sequence number)	age（y）	gender	count of CD4+ T cell	History of hormone use	Past medical history
1	Pneumocystis jiroveci（610） Enterococcus faecalis （6） Candida albicans（691）	Corynebacterium crowded (3) Human herpesvirus type 5 (18) Human herpesvirus 7 (5)	90	female	139.21	yes	—
2	Pneumocystis jiroveci（3） Human adenovirus type 3 (4,297)	Veillonella parvula (9)	39	male	494.3	yes	—
3	Pneumocystis jiroveci (258)	Corynebacterium (222) Staphylococcus epidermidis (110) Capnocytophaga gingivalis (26) Sputum-producing carbon dioxide-consuming fiber-eating bacteria (17) Human herpesvirus type 4 (594)	70	female	384.26	yes	cancer
4	Haemophilus influenzae (14) Pneumocystis jiroveci (4)	Haemophilus parainfluenzae (10) Parvovirus (9) Human herpesvirus type 4 (7) Human herpesvirus type 5 (4)	40	female	881.66	—	—
5	Acinetobacter baumannii (128) Pneumocystis jiroveci (1)	Micrococcus luteus (21) Atypical Weissella (14) Lactobacillus brevis (8)	72	female	596.63	—	cancer
6	Helicobacter pylori (4) Candida albicans (14,489) Candida glabrata (1,183) Pneumocystis jiroveci (1) Human herpesvirus type 4 (63)	Infant streptococcus (111) Haemophilus parainfluenzae (24) Rothia mucilaginosa (37)	63	female	_	yes	—
7	Pneumocystis jiroveci (86)	Streptococcus agalactiae (4) Atypical Weissella (28) Veillonella parvula (3) Rapid Ureolytic Corynebacterium (4) Prevotella salicis (28) Bifidobacterium longum (4)	77	male	243.67	yes	cancer
8	Pneumocystis jiroveci (8) Human herpesvirus 7 (11)	Streptococcus mitis (298) Oral streptococcus (69) Neisseria microflava (77) Produce black Prevotella (613) Prevotella intermedia (386) Haemophilus parainfluenzae (1,049) Atypical Veillonella (211) Veillonella parvula (63) Hemolytic twin-spore coccus (53) Rothia mucilaginosa (104) Bacteroides muris (128) Campylobacter concisus (40) Fusobacterium periodonticum (28) Pseudoprevotella grayii (42) Wade…	61	male	353.74	—	—
9	Chlamydia psittaci (40) Aspergillus fumigatus (38) Pneumocystis jiroveci (26) Human herpesvirus type 1 (2,123)	Prevotella salicis (1,509) Produce black Prevotella (264) Streptococcus parahaemolyticus (408) Veillonella parvula (582) Rothia mucilaginosa (668) Neisseria longa (15) Dental caries actinomycetes (14) Actinomyces gei (4) Small walnut-shaped giant spherical fungus (23) Koujin's bacteria (13) Denitrifying Kingella (4) Oral peptococcus (3) Valvular hepatolenticular degeneration (3)	71	male	32.03	_	—
10	Stenotrophomonas maltophilia （34928） Corynebacterium striatum （16527） Pneumocystis jiroveci (5) Human herpesvirus type 5 (83)	Salivary mycoplasma (13) Enterococcus faecium (12) EB virus(8)	83	male	134.22	yes	—
11	Staphylococcus aureus (7464) Klebsiella pneumoniae (371） Mycoplasma pneumoniae （13） Pneumocystis jiroveci （264) Aspergillus fumigatus (23) Candida glabrata (2) Human herpesvirus type 5 (347)	Rhodococcus mucilaginosus (3200) Veillonella parvula (812) Lautropia mirabilis (69) Enterococcus faecalis (16)	66	male	393.26	yes	—
12	Pneumocystis jiroveci (3276) Candida parapsilosis (8) Human herpesvirus type 5 (2802) Herpes simplex virus type 1 (38)	Enterococcus faecium (56) Haemophilus influenzae (2) Haemophilus parainfluenzae (1) Whipple's barrier (1)	45	female	39.51	yes	—
13	Prevotella melaninogena (41505) Enterococcus faecium (11785) Streptococcus sanguis (11265) Pneumocystis jirovecii (1483) Candida glabrata (203) Candida tropicalis (14) EB virus (218)	Staphylococcus haemolyticus (8853) Veillonella parvula (5386) Mycobacterium tuberculosis complex (3)	68	male	127.16	yes	—
14	Pneumocystis jiroveci (2) Mycobacterium tuberculosis complex (135)	Neisseria longa (252) Prevotella melaninogena (21) Lautropia singularis (7) Veillonella parvula (3) Haemophilus parainfluenzae (2)	33	female	594.78	—	—
15	Pneumocystis jiroveci (3145) Herpes simplex virus type 1 (31)	Prevotella melaninogena (7) Veillonella parvula (1) Staphylococcus epidermidis (1)	67	male	319.6	yes	cancer
16	Acinetobacter baumannii (2262) Klebsiella pneumoniae (746) Streptococcus pneumoniae (631) Pneumocystis jiroveci (144)	Neisseria meningitidis (217) Pseudomonas aeruginosa (72)	70	male	154.85	—	cancer
17	Pneumocystis jiroveci (243) EB virus (1478)	Enterococcus faecium (11) Human herpesvirus type 5 (22) Human herpesvirus 7 (14)	73	male	31.55	—	cancer
18	Streptococcus pneumoniae (113) Mycobacterium tuberculosis complex (139) Pneumocystis jiroveci (82) Human herpesvirus 7 (1851)	Prevotella melaninogena (941) Veillonella parvula (813)	60	male	225.82		tuberculosis liver transplantation
19	Enterococcus faecalis (163) Pneumocystis jiroveci (5) Aspergillus fumigatus (3) Human herpesvirus type 5 (56) EB virus (26)	Staphylococcus aureus (3) Streptococcus pneumoniae (1)	76	male	278.79	yes	—
20	Pneumocystis jiroveci (57)	Prevotella melaninogena (21) Prevotella oris (1) Prevotella sp. (1) EB virus (4)	65	male	111.61	yes	—
21	Pneumocystis jiroveci (2)	Corynebacterium argentum (4) Vibrio (3) Haemophilus parainfluenzae (2) Streptococcus salivarius (1) EB virus (2)	68	male	—	yes	—
22	Pneumocystis jiroveci (102) Human herpesvirus type 5 (42)	Salmonella enterica (3) Staphylococcus aureus (1) Stenotrophomonas maltophilia (1) Parvovirus (5)	42	male	—	yes	cancer	die
23	Enterococcus faecium (2391) Enterococcus faecalis (1086) Enterococcus avium (22) Mycobacterium avium complex (10） Mycobacterium avium （5） Candida albicans （155） Candida glabrata （80） Candida tropicalis (44) Pneumocystis jiroveci (88) Herpes simplex virus type 1 (606) EB virus(7)	Veillonella parvula (9904) Corynebacterium striatum (117) Lactobacillus fermentum (8) Bacteroides vulgatus (4) Autotrophic Acidithiobacillus (4) Klebsiella aerogenes (4) Bacillus amyloliquefaciens (3)	71	male	537.96	yes	tuberculosis
24	Pneumocystis jiroveci (36333) Human herpesvirus type 5 (3975) EB virus (212)	Moderate thermophilic bacteria (146) Prevotella melaninogena (52) Achromobacter xylosoxidans (50) Eichenella ericina (49) Streptococcus mitis (48) Micrococcus luteus (38) Phlegm-producing carbon dioxide-consuming fiber-eating bacteria (33) Paracoccus yezoensis (13) Streptococcus pneumoniae (19) Mycoplasma hominis (9) Mycobacterium smegmatis (7) Human Immunodeficiency Virus Type 1 (3)	36	male	19.14	—	—
25	Haemophilus parainfluenzae (404) Pneumocystis jiroveci (7087)	Veillonella dispar (203) Rhodosma mucilaginosa (86) Veillonella parvula (26) Oral streptococcus (14) Blood twin cocci (10) Salivary mycoplasma (8) Prevotella melaninogena (6) Haemophilus influenzae (5) Inert coagulase-negative staphylococcus (2)	32	male	69.17	yes	—

## Sheet: HIV
No	NGS results(Sequence number)	NGS background bacteria(Sequence number)	age（y）	gender	count of CD4+ T cell	History of hormone use	Past medical history
1	Haemophilus influenzae (18) Pneumocystis jiroveci (18544) Human herpesvirus 5 (2883) Human herpesvirus 4 (80) Human coronavirus HKU1 (52494)	_	62	male	43.54	_
2	Haemophilus influenzae (375) Acinetobacter baumannii (34) Pneumocystis jiroveci (683) Human herpesvirus 4 (1947)	Streptococcus cristatus (17462) Borrelia burgdorferi (9449) Corynebacterium pyogenes (715) Candida albicans (60)	63	male	89.86	_
3	Klebsiella pneumoniae (10) Malnifilomyces (15476) Pneumocystis jiroveci (35) Human herpesvirus type 4 (6) Human herpesvirus type 5 (1)	Adjacent to Streptococcus granulosus (627) Rothia mucilaginosa (122) Dispersed Panton-Valentine Leukocidin (19) Pyogenic occult bacillus (8) Parvovirus (3)	42	male	110.92	yes
4	Pneumocystis jiroveci (1133) Candida albicans (14)	Streptococcus parahaemolyticus (259) Actinomyces gei (226) Rothia mucilaginosa (208) Micrococcus weiheri (159) Prevotella nancenesis (134) Rothia caries (112) Produce black Prevotella (72) Prevotella salicis (33) Haemophilus parainfluenzae (29) Lactobacillus fermentum (25)	35	male	28.91	yes
5	Nocardia farcinica (8) Pneumocystis jirovecii (88954) Candida pseudoluscentis (2) Human herpesvirus 4 (563) Human herpesvirus 1 (24)	Porphyromonas carniciphila (19005) Cariogenic Actinomyces (16366) Rothia mucilaginosa (12851) Pyocyanic clostridium (8599) Gardnerella vaginalis (7683) Kochia sanguinea (3019) Streptococcus infantis (1701) Veillonella parvula (1239) Prevotella salicis (952) Actinomyces georgettii (940) Human herpesvirus 7 (3)	44	male	11.86	_
6	Klebsiella pneumoniae (571) Enterobacter cloacae complex (89) Nocardia farcinica (6) Pneumocystis jiroveci (325818) Human herpesvirus type 5 (670872) Human herpesvirus type 4 (59) Human herpesvirus type 1 (7)	Enterococcus faecalis (7) Parvovirus (3) Lactobacillus rhamnosus (1)	33	male	32.48	yes
7	Pneumocystis jiroveci (1681)	Lautropia singularis (12732) Dental caries actinomycete (5303) Veillonella parvula (4548) Streptococcus sanguineus (3805) Rothia mucilaginosa (3564) Streptococcus salivarius (2065) Kochia sanguinea (1352) Capnocytophaga gingivalis (1292) Pyocyanic clostridium (586) Producing black Prevotella (549)	49	male	7.74	yes
8	Streptococcus pneumoniae (305) Haemophilus influenzae (21) Treponema pallidum (2) Pneumocystis jiroveci (60357) Candida albicans (2766) Human herpesvirus 1 (1604) Human herpesvirus 4 (597) Human herpesvirus 5 (25)	Non-liquefied Moraxella (12904) Actinomyces georgettii (9172) Neisseria mucilaginosus (7038) Fusobacterium periodonticum (5326) Corynebacterium matruchii (3738) Neisseria microflava (3058) Small walnut-shaped giant spherical fungus (2877) Kochia sanguinea (2819) Oral actinomycetes (2614) Producing black Prevotella (2598)	31	male	30.35	yes
9	Pneumocystis jiroveci (3762) Human herpesvirus 5 (598) Human herpesvirus 4 (15)	Micrococcus flavus (75) Pseudomonas pneumoniae (71) Rothia mucilaginosa (70) Infant streptococcus (60) Pyogenic occult bacillus (41) Streptococcus sanguineus (40) Neisseria mucilaginosus (35) Adjacent particle chain ball (34) Producing black Prevotella (23) Oral trichomonas (1) Capnocytophaga (57)	51	male	36.89	_
10	Staphylococcus aureus (2091) Streptococcus pneumoniae (16) Mycoplasma pneumoniae (2) Pneumocystis jiroveci (4) Human herpesvirus 5 (4) Human herpesvirus 4 (2)	Enterococcus faecium (16) Parvovirus (8) Fermented Lactobacillus (1)	68	male	50.59	_
11	Streptococcus pneumoniae (122) Pneumocystis jirovecii (116) Human herpesvirus type 4 (14) Human herpesvirus 7 (2) Human herpesvirus type 5 (1)	Produce black Prevotella (2729) Perfringococcus fumarigenus (1572) Prevotella pallida (1166) Prevotella salicis (723) Haemophilus parainfluenzae (583) Rothia caries (548) Streptococcus mitis (486) Porphyromonas endodontalis (464) Small walnut-shaped giant spherical fungus (455) Pseudomonas pneumoniae (362) Mycoplasma hominis (58) Oral trichomonas (25) Parvovirus (1)	50	male	109.79	_
12	Pneumocystis jiroveci (3384)	Mycobacterium bovis (2) Gardnerella vaginalis (1)	34	male	28.93	yes
13	Pseudomonas aeruginosa (40) Pneumocystis jirovecii (6718) Aspergillus fumigatus (2) Candida albicans (1) Human herpesvirus type 5 (3)	Micrococcus weihenstephanicus (474) Propionic acid-producing bacterium (251) Oral actinomycetes (119) Porphyromonas caries (111) Rothia mucilaginosa (54) Sitococcus (54) Neisseria rod-shaped (35) Lactobacillus salivarius (31) Neisseria longa (16) Parvovirus (1)	49	male	24.58	_
14	Pneumocystis jiroveci (173318) Candida albicans (51) Human herpesvirus type 5 (11) Human herpesvirus type 4 (3)	Veillonella parvula (932) Neisseria longa (145) Leptospira (111) Mycoplasma hominis (101) Parvovirus (91) Small walnut-shaped giant globular fungus (72) Pyogenic clostridium (54) Candida glabrata (23) Ureaplasma urealyticum (23) Oral trichomonas (13) Whipple's barrier body (3) Enterococcus faecalis (1)	35	male	2.5	yes
15	Pneumocystis jiroveci (49898) Human herpesvirus 5 (234) Human respiratory syncytial virus B (19)	_	31	male	_	yes
16	Pneumocystis jiroveci (18065) Human herpesvirus 4 (1)	Prevotella pallida (4) Neisseria mucilaginosus (3) Cariogenic Actinomyces (3) Lactobacillus rhamnosus (1) Parvovirus (1) Streptococcus reedii (1) Lactobacillus clavatus (1)	29	male	53.71	_
17	Moraxella catarrhalis (193) Haemophilus influenzae (12) Pneumocystis jiroveci (8) Human herpesvirus 4 (7)	Porphyromonas carnivalis (124) Laziness and cunning coccus (46) Prevotella intermedia (31) Porphyromonas gingivalis (22) Streptococcus gordonii (22) Prevotella nigrescens (17) Carbon dioxide-consuming bacterium (15) Streptococcus sobrinus (11)	63	male	48.23	_
18	Pneumocystis jiroveci (2888)	_	47	male	2.85	yes
19	Pneumocystis jiroveci (41923) Candida albicans (73) Human herpesvirus 4 (555) Human herpesvirus 5 (4) Human herpesvirus 1 (1)	Rothia mucilaginosa (37143) Kochia sanguinea (5606) Rothia caries (4936) Actinomyces caries (3594) Sitophilus (2039) Pyogenic occult bacillus (1547) Oral actinomycetes (1052) Pseudomonas pneumoniae (922) Streptococcus mitis (702) Lactobacillus gasseri (298) Parvovirus (2) Alpha-papillomavirus 5 (1)	41	male	24.39	_
20	Haemophilus influenzae (109) Pneumocystis jiroveci (11213) Human herpesvirus type 4 (6) Human herpesvirus type 5 (5)	Produce black Prevotella (200) Rothia caries (98) Rothia mucilaginosa (86) Oral actinomycetes (84) Haemophilus influenzae (51) Perfringococcus perfringens (45) Pseudomonas pneumoniae (38) Dry Neisseria (30)	38	female	68.09	yes
21	Pneumocystis jiroveci (6868) Human herpesvirus type 4 (366)	Pseudomonas pneumoniae (10846) Eubacterium lutescens (8837) Rothia mucilaginosa (7278) Micrococcus weiwei (5375) Streptococcus mitis (4455) Lautropia singularis (3380) Streptococcus (2916) Streptococcus salivarius (2663) Oral actinomycetes (2357) Malassezia restricta (922) Alternaria alternata (309) Oral trichomonas (3)	34	male	79.06	yes
22	Mycobacterium tuberculosis complex (84) Staphylococcus aureus (10) Pneumocystis jiroveci (45692) Human herpesvirus type 5 (4) Human herpesvirus 7 (2)	Produce black Prevotella (2566) Pseudomonas pneumoniae (641) Streptococcus mitis (452) Porphyromonas sobria (445) Prevotella nancenesis (435) Dry Neisseria (203) Infant streptococcus (195) Carbon dioxide-consuming fiber-eating bacteria (182) Oral actinomycetes (169) Corynebacterium matruchii (136) Oral trichomonas (2)	39	male	33.03	_
23	Enterococcus faecalis (23850) Klebsiella pneumoniae (992) Pneumocystis jiroveci (987618) Human herpesvirus 5 (482) Human herpesvirus 6B (1) Human immunodeficiency virus type 1 (28)	Rothia mucilaginosa (42838) Pyocyanic clostridium (25538) Prevotella salicis (9686) Lactobacillus salivarius (9413) Veillonella parvula (5659) Lautropia singularis (2249) Small walnut-shaped giant spherical fungus (2135) Soft and Poorly Nourished Bacteria (1668) Neisseria longa (1159)	53	male	19.84	yes
24	Enterococcus faecium (117) Pneumocystis jiroveci (44173) Candida albicans (65) Human herpesvirus 5 (26238) Human herpesvirus 4 (63)	Porphyromonas carnivalis (4313) Veillonella parvula (1564) Staphylococcus epidermidis (1248) Dental caries actinomycetes (565) Streptococcus sanguineus (487) Produce black Prevotella (466) Propionic acid-producing bacterium (262) Prevotella salicis (248) Sitophilus (173)	60	male	17.04	yes
25	Mycobacterium tuberculosis complex (53) Candida albicans (70) Pneumocystis jiroveci (1457) Human herpesvirus type 4 (433) Human herpesvirus type 5 (129)	Producing black Prevotella (206503) Prevotella salicis (41715) Staphylococcus epidermidis (15689) Rothia mucilaginosa (11652) Extremely small unfamiliar bacteria (10925) Lithoacinetobacter sp. (10835) Eubacterium ventriosum (10012) Dental caries actinomycete (7508) Veillonella parvula (7161) Small walnut-shaped giant spherical fungus (5639) Restrictive Malassezia (1649) Human herpesvirus 7 (1) Or…	49	male	55.17	_
26	Pneumocystis jiroveci (9268) Candida albicans (99)	Tropheryma whipplei (130) Staphylococcus epidermidis (476)	32	male	693.42	yes	cancer
27	Pseudomonas aeruginosa (8090) Enterococcus faecium (2796) Klebsiella pneumoniae (1068) Pneumocystis jiroveci (2) Aspergillus fumigatus (83) Human herpesvirus type 5 (1102) Human herpesvirus type 1 (3)	Alcaligenes faecalis (12383) Staphylococcus epidermidis (893) Staphylococcus hemolyticus (617) Lavulospira ornithinolyticus (383) Porphyromonas carniciphila (292) Soft and Poorly Nourished Bacteria (198) Streptococcus salivarius (144) Gamma papillomavirus 9 (5) Gamma papillomavirus 18 (3) Parvovirus (2)	49	male	—	_
28	Pneumocystis jiroveci (95164) Human herpesvirus type 4 (65) Human coronavirus HKU1 type (442)	_	51	male	31.63	_
29	Haemophilus influenzae (2212) Nocardia farcinica (40) Pneumocystis jiroveci (2966) Human herpesvirus type 4 (68050）	Streptococcus infantis (1147)	51	male	66.44	yes	cancer
30	Pneumocystis jiroveci (7047) Candida albicans (1147) Human herpesvirus type 5 (92) Human herpesvirus type 4 (328)	Rothia caries (964) Oral Mycoplasma (848) Streptococcus mutans (663) Actinomyces naeslundii (402) Veillonella parvula (401) Propionic acid-producing bacterium (340) Salivary mycoplasma (332) Capnocytophaga gingivalis (263) Fibrobacter falcatus (153) Streptococcus sobrinus (144) Parvovirus (2) Gamma papillomavirus 8(1)	71	male	8.61	_		die
31	Pneumocystis jiroveci (8495) Tropical candida (8) Human herpesvirus type 5 (1263) Human herpesvirus type 1 (76)	Producing black Prevotella (3246) Pyocyanic clostridium (3118) Streptococcus weiruii (2114) Lactobacillus salivarius (1396) Rothia mucilaginosa (2021) Streptococcus sanguis (1160) Kochia sanguinea (265) Actinomyces caries (269) Streptococcus parahaemolyticus (161) Propionic acid-producing bacterium (38) Oral trichomonas (8)	50	male	15.26	yes
32	Enterococcus faecium (47) Pneumocystis jiroveci (134704) Human herpesvirus 5 (349)	Veillonella parvula (2042) Sitophilus (1726) Pyocyanic clostridium (1629) Streptococcus sanguineus (1439) Streptococcus parahaemolyticus (1435) Perfringococcus fumarigenus (1178) Prevotella salicis (1115) Rothia mucilaginosa (965) Lautropia singularis (792) Actinomyces gei (587) Parvovirus (10) Oral trichomonas (1)	42	male	10.01	yes
33	Pneumocystis jirovecii (76) Human mammalian adenovirus B (8906) Human herpesvirus 5 (1090) Human herpesvirus 4 (13536)	Streptococcus sanguineus (21538)	50	male	29.57	yes
34	Mycobacterium tuberculosis complex (2) Pseudomonas aeruginosa (11) Pneumocystis jiroveci (588368) Irregular mucor (2) Human herpesvirus 5 (47585) Human herpesvirus 4 (1)	Streptococcus sanguineus (82) Enterococcus faecalis (24) Haemophilus influenzae (3) Acinetobacter baumannii (2) Klebsiella pneumoniae (1) Oral trichomonas (1)	48	male	3.17	yes
35	Bordetella pertussis (41) Acinetobacter baumannii (11) Pneumocystis jiroveci (6039) Candida albicans (2136) Human herpesvirus type 1 (714) Human herpesvirus type 4 (20)	Sitophilus (4062) Actinomyces georgettii (3027) Veillonella parvula (3022) Rothia mucilaginosa (2737) Streptococcus parahaemolyticus (2489) Actinomyces timonensis (2151) Atypical Weissella (1629) Producing black Prevotella (1471) Hemolytic twin-brother coccus (960) Oral actinomycetes (914) Oral trichomonas (17) Candida glabrata (1)	46	male	6.63	yes		die
36	Enterococcus faecalis (6286) Pneumocystis jiroveci (274) Aspergillus fumigatus (9) Aspergillus flavus (2) Human herpesvirus type 4 (2) Human herpesvirus type 5 (91)	Gardnerella vaginalis (14) Dental caries actinomycetes (6) Lautropia singularis (3) Oral trichomonas (2) Parvovirus (1)	60	male	35.78	yes
37	Streptococcus pneumoniae (225) Pneumocystis jiroveci (4286) Human herpesvirus 5 (157) Human herpesvirus 4 (52)	Fusobacterium periodonticum (950) Dental caries actinomycetes (897) Neisseria microflava (825) Streptococcus mitis (806) Neisseria dry (776) Neisseria longa (656) Neisseria mucilaginosus (559) Pseudomonas pneumoniae (485) Kochia sanguinea (457) Small walnut-shaped giant globose fungus (394) Parvovirus (10) Oral trichomonas (6)	27	male	68.99	yes
38	Pneumocystis jiroveci (143) Human herpesvirus type 5 (34) Primate erythrovirus type 1 (13)	_	38	male	6.69	yes
39	Streptococcus pneumoniae (30) Pneumocystis jiroveci (925) Aspergillus fumigatus (134) Human herpesvirus type 5 (2145) Human herpesvirus type 4 (1)	Prevotella pallida (2578) Produce black Prevotella (1620) Lactobacillus salivarius (1245) Fusobacterium periodonticum (742) Prevotella salicis (742) Micrococcus weiheri (692) Carbon dioxide-consuming bacterium (566) Lautropia singularis (542) Rothia caries (456) Veillonella dispar (446) Oral trichomonas (5)	61	male	56.13	_
40	Mycobacterium tuberculosis complex (1) Candida albicans (51) Pneumocystis jiroveci (8873) Human herpesvirus type 4 (5483)	Oral streptococcus (24698) Rothia mucilaginosa (14935) Actinomyces caries (13414) Kochia sanguinea (10171) Rothia caries (7194) Streptococcus mitis (6011) Streptococcus parahaemolyticus (5791) Actinomyces geisii (5323) Pyocyaneus occultus (4952) Lactobacillus paracasei (2277) Mycoplasma hominis (10) Parvovirus (1)	46	male	1.87	yes
41	Citrobacter freundii (23) Candida albicans (2) Pneumocystis jiroveci (62940) Human herpesvirus type 4 (315) Human herpesvirus type 1 (313) Human herpesvirus type 5 (26)	Pseudomonas stutzeri (23) Oral streptococcus (7) Parvovirus (4) Streptococcus pneumoniae (2)	64	male	29.11	yes
42	Pneumocystis jiroveci (97357)	_	47	female	25.44	yes
43	Acinetobacter pittii (13290) Enterobacter cloacae complex (708) Pneumocystis jiroveci (748) Candida albicans (239) Candida glabrata (228) Human herpesvirus type 5 (160) Human herpesvirus 7 (3)	Lactobacillus salivarius (38008) Staphylococcus aureus (9284) Lactobacillus fermentum (8019) Streptococcus parahaemolyticus (5709) Staphylococcus haemolyticus (4848) Rothia mucilaginosa (4593) Neisseria mucilaginosus (3994) Neisseria microflava (2525) Parvovirus (31) Oral trichomonas (27)	61	male	9.61	yes
44	Pneumocystis jirovecii (482) Human herpesvirus type 5 (151)	Enterococcus faecalis (1186) Staphylococcus aureus (927) Klebsiella pneumoniae (920)	49	male	33.69	yes
45	Tropheryma whipplei (14) Pneumocystis jiroveci (14280) EB virus (3975)	Prevotella melaninogena (12) Human herpesvirus type 5 (7)	51	female	22.29	yes
46	Pneumocystis jiroveci (587) Human herpesvirus type 5 (43) Novel coronavirus type 2 (54)	Pseudomonas aeruginosa (3)	36	male	21.4	yes
47	Streptococcus pneumoniae (26) Pneumocystis jiroveci (49) Malassezia (31) Candida albicans (4) EB virus(38)	Veillonella parvula (84) Prevotella melaninogena (58) Streptococcus mitis (20) Propionic acid-producing bacterium (14) Escherichia coli (3) Parvovirus (1)	44	male	7.06	yes
48	Pneumocystis jiroveci (81182) Human herpesvirus type 5 (46)	Haemophilus influenzae (5) Streptococcus pneumoniae (1) Acinetobacter baumannii (1) Serratia marcescens (1) Candida tropicalis (1) Parvovirus (36)	35	male	47.27	yes
49	Tropheryma whipplei (120) Pneumocystis jiroveci (162478) Pneumocystis carinii (86) Human herpesvirus type 5 (954) EB virus (71)	Staphylococcus epidermidis (3158) Bifidobacterium dentatum (52) Pantoea agglomerans (28) Actinomyces cardiffii (18) Enterobacter cloacae complex (10) Haemophilus parainfluenzae (8) Parvovirus (34) Human herpesvirus 7 (2)		male	42.23	yes
50	Prevotella melaninogena Streptococcus pneumoniae Haemophilus parainfluenzae Pneumocystis jiroveci EB Virus Herpes simplex virus type 1	Prevotella jejuni (3140) Prevotella intermedia (1292) Prevotella sp. (940) Campylobacter concisus (483) Streptococcus mitis (332) Atypical Weill-Dishleria (294) Porphyromonas caries (174) Sputum-producing carbon dioxide-consuming fiber-eating bacteria (120) Fusobacterium periodonticum (81) Actinomyces soli (61)	38	male	6.19	yes
51	Nocardia mastitis (118) Nocardia farcinica (34) Pneumocystis jiroveci (841) Human herpesvirus type 5 (33)	Bergseria (10) Staphylococcus agalactiae (2) Bacteroides heparinolyticus (2) Capnocytophaga gingivalis (2) Enterococcus faecalis (1) Herpes simplex virus type 1 (2) EB virus (1)	40	male	3.17	yes
52	Pneumocystis jiroveci (2965) EB virus (28194) Human herpesvirus type 5 (2352)	Soft and poor-nourished bacteria (59) Streptococcus mitis (35) Bacteroides fragilis (30) Acinetobacter baumannii (28) Staphylococcus aureus (11) Mycobacterium abscessus (1)	40	male	94.57	—
